# Supplementary material for: Occurrence of Co-Contamination and Interaction of Multi-Mycotoxins in Dairy Cow Feed in China
Source: Toxins (Basel). 2025 Mar 14;17(3):137. doi: 10.3390/toxins17030137 (PMC11945585; doi:10.3390/toxins17030137)
Supplement: Supplementary file 1 [file toxins-17-00137-s001.zip]

Archive with 1 entries (1 files):
- toxins-3512279-supplementary.pdf
